# Supplementary material for: Cytotoxicity of Benzofuran-Containing Simplified Viniferin Analogues
Source: Pharmaceuticals (Basel). 2024 Aug 1;17(8):1012. doi: 10.3390/ph17081012 (PMC11357204; doi:10.3390/ph17081012)
Supplement: Supplementary file 1 [file pharmaceuticals-17-01012-s001.zip]

Archive with 1 entries (1 files):
- pharmaceuticals-3083430-Supplementary Material.pdf
